# Supplementary material for: Identification and Diversity of Killer Cell Ig-Like Receptors in Aotus vociferans, a New World Monkey
Source: PLoS One. 2013 Nov 6;8(11):e79731. doi: 10.1371/journal.pone.0079731 (PMC3819253; doi:10.1371/journal.pone.0079731)
Supplement: Table S1 — Alleles and splice variants identified in 10 putative AOTVOKIR loci. Alleles were named analogously to the IPD-KIR database. Each putative locus, allele and splice variant carries the number of Ig-like domains and the letter L for a long cytoplasmic tail or S for a short cytoplasmic tail. A number (after the letter representing tail length) was added (according to the phylogenetic tree shown in Figure 2) to differentiate sequences from each putative locus. Two digits are used to indicate alleles that differ in their encoded protein sequences. The variants generated by alternative splicing are designed by the letters “v” and a number. (XLS) [file pone.0079731.s015.xls]

## Sheet: Alelles and splice variants
locus	KIR1	KIR2	KIR3	KIR4	KIR5	KIR6	KIR7	KIR8	KIR9	KIR10	# of genes found
AOTVO
AOTVO01	KIR3DS1*02			KIR3DL4*01			KIR3DS7*01				3
				KIR3DL4*03
AOTVO02				KIR3DL4*02			KIR3DS7*01v1				2
				KIR3DS4*04
				KIR3DS4*04v1
AOTVO03				KIR3DL4*02							1
				KIR3DL4*02v1
AOTVO04	KIR3DL1*01			KIR3DL4*02							2
	KIR3DS1*02
	KIR3DS1*01v2
AOTVO05				KIR3DL4*02						KIR4DL10*01	2
				KIR3DL4*02v2						KIR3DL10*01v2
AOTVO06		KIR3DL2*01v1		KIR3DL4*01					KIR4DL9*02		3
		KIR3DL2*01
		KIR3DL2*02
AOTVO07			KIR3DS3*01						KIR4DL9*01	KIR4DS10*01v1	3
			KIR3DS3*03						KIR4DS9*01v1
			KIR3DS3*03v1						KIR4DL9*01v2
AOTVO08			KIR3DS3*02					KIR3DL8*02	KIR4DS9*01v1	KIR4DS10*01v1	4
			KIR3DS3*03
										KIR3DS10*01v3
AOTVO09					KIR3DS5*01			KIR3DS8*01v2			2
					KIR2DS5*02v1			KIR3DL8*01
					KIR2DS5*02v2			KIR3DL8*01v1
AOTVO10	KIR3DL1*01			KIR3DL4*02		KIR3DL6*01		KIR3DS8*01v2			4
	KIR2DL1*01v1							KIR3DL8*01
	KIR3DS1*01v2							KIR3DL8*01v1
AOTVO11				KIR3DL4*02						KIR3DS10*01v4	2
