# Supplementary material for: Identification and Diversity of Killer Cell Ig-Like Receptors in Aotus vociferans, a New World Monkey
Source: PLoS One. 2013 Nov 6;8(11):e79731. doi: 10.1371/journal.pone.0079731 (PMC3819253; doi:10.1371/journal.pone.0079731)
Supplement: Table S2 — Estimates of evolutionary genetic distance between D0 domain sequences. The number of base pair substitutions per site between sequences are shown. Standard errors are shown in every other column and were obtained by a bootstrap procedure (1,000 replicates). Analyses were conducted using the K2 +G model. (XLS) [file pone.0079731.s016.xls]

## Sheet: Evolutionary genetic distances 
			S.E		S.E		S.E		S.E		S.E		S.E		S.E		S.E		S.E		S.E		S.E		S.E		S.E		S.E		S.E		S.E		S.E		S.E		S.E		S.E		S.E		S.E		S.E		S.E
		1		2		3		4		5		6		7		8		9		10		11		12		13		14		15		16		17		18		19		20		21		22		23		24
1	AOTVOKIR4DL10*01(D0b)
2	AOTVOKIR4DS10*01IS1(D0b)	0	0
3	AOTVOKIR3DL10*01IS2(D0b)	0	0	0	0
4	AOTVOKIR4DL9*01(D0b)	0.0146727	0.00710258	0.0146727	0.00710258	0.0146727	0.00710258
5	AOTVOKIR4DL9*02(D0b)	0.0146727	0.00710258	0.0146727	0.00710258	0.0146727	0.00710258	0	0
6	AOTVOKIR4DS9*01IS1(D0b)	0.0146727	0.00710258	0.0146727	0.00710258	0.0146727	0.00710258	0	0	0	0
7	AOTVOKIR4DL9*01IS2(D0b)	0.014836	0.00718008	0.014836	0.00718008	0.014836	0.00718008	0	0	0	0	0	0
8	pOMKIR4D7(D0b)	0.0456503	0.0133468	0.0456503	0.0133468	0.0456503	0.0133468	0.0457187	0.0136498	0.0457187	0.0136498	0.0457187	0.0136498	0.0462474	0.0138229
9	OmKIR4DL5(D0b)	0.0109291	0.00595597	0.0109291	0.00595597	0.0109291	0.00595597	0.010989	0.0060021	0.010989	0.0060021	0.010989	0.0060021	0.0111111	0.00607182	0.0337079	0.0115567
10	OmKIR4DL6(D0b)	0.101776	0.0215378	0.101776	0.0215378	0.101776	0.0215378	0.0926205	0.0207053	0.0926205	0.0207053	0.0926205	0.0207053	0.0937531	0.0210091	0.0836919	0.0193464	0.0881205	0.0199802
11	AOTVOKIR4DL10*01	0.079546	0.0184265	0.079546	0.0184265	0.079546	0.0184265	0.0708128	0.0178575	0.0708128	0.0178575	0.0708128	0.0178575	0.0716587	0.0180806	0.0621633	0.0168621	0.066454	0.0170902	0.049846	0.0141827
12	AOTVOKIR4DL10*0	0.079546	0.0184265	0.079546	0.0184265	0.079546	0.0184265	0.0708128	0.0178575	0.0708128	0.0178575	0.0708128	0.0178575	0.0716587	0.0180806	0.0621633	0.0168621	0.066454	0.0170902	0.049846	0.0141827	0	0
13	AOTVOKIR4DS10*01IS1	0.079546	0.0184265	0.079546	0.0184265	0.079546	0.0184265	0.0708128	0.0178575	0.0708128	0.0178575	0.0708128	0.0178575	0.0716587	0.0180806	0.0621633	0.0168621	0.066454	0.0170902	0.049846	0.0141827	0	0	0	0
14	AOTVOKIR3DS10*01IS3	0.0905025	0.025902	0.0905025	0.025902	0.0905025	0.025902	0.0760151	0.0234473	0.0760151	0.0234473	0.0760151	0.0234473	0.0774878	0.0239675	0.0760151	0.0235992	0.0831653	0.0243635	0.0490852	0.0170359	0	0	0	0	0	0
15	AOTVOKIR3DS10*01IS4	0.0905025	0.025902	0.0905025	0.025902	0.0905025	0.025902	0.0760151	0.0234473	0.0760151	0.0234473	0.0760151	0.0234473	0.0774878	0.0239675	0.0760151	0.0235992	0.0831653	0.0243635	0.0490852	0.0170359	0	0	0	0	0	0	0	0
16	AOTVOKIR4DL9*01	0.0926658	0.0205128	0.0926658	0.0205128	0.0926658	0.0205128	0.0927649	0.0207127	0.0927649	0.0207127	0.0927649	0.0207127	0.0939012	0.0209945	0.066454	0.0162419	0.0881917	0.0200652	0.0749128	0.0175488	0.0670128	0.0172074	0.0670128	0.0172074	0.0670128	0.0172074	0.0557982	0.019514	0.0557982	0.019514
17	AOTVOKIR4DL9*02	0.0926658	0.0205128	0.0926658	0.0205128	0.0926658	0.0205128	0.0927649	0.0207127	0.0927649	0.0207127	0.0927649	0.0207127	0.0939012	0.0209945	0.066454	0.0162419	0.0881917	0.0200652	0.0749128	0.0175488	0.0670128	0.0172074	0.0670128	0.0172074	0.0670128	0.0172074	0.0557982	0.019514	0.0557982	0.019514	0	0
18	AOTVOKIR4DS9*01IS1	0.0926658	0.0205128	0.0926658	0.0205128	0.0926658	0.0205128	0.0927649	0.0207127	0.0927649	0.0207127	0.0927649	0.0207127	0.0939012	0.0209945	0.066454	0.0162419	0.0881917	0.0200652	0.0749128	0.0175488	0.0670128	0.0172074	0.0670128	0.0172074	0.0670128	0.0172074	0.0557982	0.019514	0.0557982	0.019514	0	0	0	0
19	AOTVOKIR3DS8*01IS2	0.066454	0.0165709	0.066454	0.0165709	0.066454	0.0165709	0.0665925	0.0165863	0.0665925	0.0165863	0.0665925	0.0165863	0.0673846	0.0167941	0.0456274	0.0134262	0.0538192	0.0148357	0.0663227	0.0160921	0.0458321	0.0133906	0.0458321	0.0133906	0.0458321	0.0133906	0.0426709	0.0159876	0.0426709	0.0159876	0.0499914	0.0138943	0.0499914	0.0138943	0.0499914	0.0138943
20	AOTVOKIR3DS3*03	0.25681	0.0425019	0.25681	0.0425019	0.25681	0.0425019	0.230673	0.0385566	0.230673	0.0385566	0.230673	0.0385566	0.233982	0.0392887	0.262023	0.0429412	0.237184	0.0398615	0.218406	0.0367488	0.225861	0.038635	0.225861	0.038635	0.225861	0.038635	0.197199	0.044029	0.197199	0.044029	0.236693	0.0402654	0.236693	0.0402654	0.236693	0.0402654	0.238409	0.0408587
21	AOTVOKIR3DS3*03IS1	0.25681	0.0425019	0.25681	0.0425019	0.25681	0.0425019	0.230673	0.0385566	0.230673	0.0385566	0.230673	0.0385566	0.233982	0.0392887	0.262023	0.0429412	0.237184	0.0398615	0.218406	0.0367488	0.225861	0.038635	0.225861	0.038635	0.225861	0.038635	0.197199	0.044029	0.197199	0.044029	0.236693	0.0402654	0.236693	0.0402654	0.236693	0.0402654	0.238409	0.0408587	0	0
22	AOTVOKIR3DS7*01	0.0750819	0.0179636	0.0750819	0.0179636	0.0750819	0.0179636	0.0752414	0.0181103	0.0752414	0.0181103	0.0752414	0.0181103	0.0761463	0.0183683	0.049746	0.0140165	0.0621633	0.0162051	0.066331	0.016551	0.0582948	0.0161857	0.0582948	0.0161857	0.0582948	0.0161857	0.0626811	0.021293	0.0626811	0.021293	0.0622679	0.0159381	0.0622679	0.0159381	0.0622679	0.0159381	0.049746	0.0142581	0.237757	0.0401373	0.237757	0.0401373
23	AOTVOKIR3DS5*01	0.106727	0.0219954	0.106727	0.0219954	0.106727	0.0219954	0.097413	0.0216114	0.097413	0.0216114	0.097413	0.0216114	0.0939012	0.0212724	0.0927649	0.0205539	0.0927649	0.0205611	0.079546	0.0185794	0.0582948	0.0154632	0.0582948	0.0154632	0.0582948	0.0154632	0.0490852	0.0173214	0.0490852	0.0173214	0.079546	0.0187485	0.079546	0.0187485	0.079546	0.0187485	0.0752414	0.0175162	0.251299	0.0429569	0.251299	0.0429569	0.0886928	0.0206093
24	AOTVOKIR3DS1*02	0.276615	0.0452557	0.276615	0.0452557	0.276615	0.0452557	0.249434	0.041162	0.249434	0.041162	0.249434	0.041162	0.253081	0.0419721	0.275974	0.0452511	0.256205	0.0427205	0.236693	0.0395167	0.244461	0.041802	0.244461	0.041802	0.244461	0.041802	0.225569	0.0500541	0.225569	0.0500541	0.263785	0.0438775	0.263785	0.0438775	0.263785	0.0438775	0.2575	0.0435082	0.029852	0.0108255	0.029852	0.0108255	0.25681	0.0426311	0.285578	0.0479775
25	AOTVOKIR3DS1*01IS2	0.269498	0.0441222	0.269498	0.0441222	0.269498	0.0441222	0.242795	0.0400216	0.242795	0.0400216	0.242795	0.0400216	0.246317	0.0407985	0.268929	0.0439157	0.249434	0.0415369	0.230244	0.0383512	0.237757	0.0405422	0.237757	0.0405422	0.237757	0.0405422	0.215429	0.0475166	0.215429	0.0475166	0.25681	0.0425777	0.25681	0.0425777	0.25681	0.0425777	0.250594	0.0423085	0.0259674	0.00986177	0.0259674	0.00986177	0.249972	0.0414116	0.278165	0.0464576	0.00361011	0.0035764
26	AOTVOKIR3DL4*01	0.0794008	0.0182117	0.0794008	0.0182117	0.0794008	0.0182117	0.0706884	0.0176473	0.0706884	0.0176473	0.0706884	0.0176473	0.0715313	0.0178705	0.0621066	0.0167251	0.0663638	0.0169289	0.0417364	0.012953	0.00723984	0.0050101	0.00723984	0.0050101	0.00723984	0.0050101	0.0116789	0.00813426	0.0116789	0.00813426	0.0624201	0.0163749	0.0624201	0.0163749	0.0624201	0.0163749	0.0457187	0.0132795	0.218871	0.0375006	0.218871	0.0375006	0.0581294	0.0160101	0.066779	0.0167838	0.237184	0.040432
27	AOTVOKIR3DL4*02	0.0794008	0.0182117	0.0794008	0.0182117	0.0794008	0.0182117	0.0706884	0.0176473	0.0706884	0.0176473	0.0706884	0.0176473	0.0715313	0.0178705	0.0621066	0.0167251	0.0663638	0.0169289	0.0417364	0.012953	0.00723984	0.0050101	0.00723984	0.0050101	0.00723984	0.0050101	0.0116789	0.00813426	0.0116789	0.00813426	0.0624201	0.0163749	0.0624201	0.0163749	0.0624201	0.0163749	0.0457187	0.0132795	0.218871	0.0375006	0.218871	0.0375006	0.0581294	0.0160101	0.066779	0.0167838	0.237184	0.040432
28	AOTVOKIR3DL4*02IS1	0.0794008	0.0182117	0.0794008	0.0182117	0.0794008	0.0182117	0.0706884	0.0176473	0.0706884	0.0176473	0.0706884	0.0176473	0.0715313	0.0178705	0.0621066	0.0167251	0.0663638	0.0169289	0.0417364	0.012953	0.00723984	0.0050101	0.00723984	0.0050101	0.00723984	0.0050101	0.0116789	0.00813426	0.0116789	0.00813426	0.0624201	0.0163749	0.0624201	0.0163749	0.0624201	0.0163749	0.0457187	0.0132795	0.218871	0.0375006	0.218871	0.0375006	0.0581294	0.0160101	0.066779	0.0167838	0.237184	0.040432
29	AOTVOKIR3DL4*03	0.0794008	0.0182117	0.0794008	0.0182117	0.0794008	0.0182117	0.0706884	0.0176473	0.0706884	0.0176473	0.0706884	0.0176473	0.0715313	0.0178705	0.0621066	0.0167251	0.0663638	0.0169289	0.0417364	0.012953	0.00723984	0.0050101	0.00723984	0.0050101	0.00723984	0.0050101	0.0116789	0.00813426	0.0116789	0.00813426	0.0624201	0.0163749	0.0624201	0.0163749	0.0624201	0.0163749	0.0457187	0.0132795	0.218871	0.0375006	0.218871	0.0375006	0.0581294	0.0160101	0.066779	0.0167838	0.237184	0.040432
30	AOTVOKIR3DL4*02IS2	0.0794008	0.0182117	0.0794008	0.0182117	0.0794008	0.0182117	0.0706884	0.0176473	0.0706884	0.0176473	0.0706884	0.0176473	0.0715313	0.0178705	0.0621066	0.0167251	0.0663638	0.0169289	0.0417364	0.012953	0.00723984	0.0050101	0.00723984	0.0050101	0.00723984	0.0050101	0.0116789	0.00813426	0.0116789	0.00813426	0.0624201	0.0163749	0.0624201	0.0163749	0.0624201	0.0163749	0.0457187	0.0132795	0.218871	0.0375006	0.218871	0.0375006	0.0581294	0.0160101	0.066779	0.0167838	0.237184	0.040432
31	AOTVOKIR3DS4*04	0.0794008	0.0182117	0.0794008	0.0182117	0.0794008	0.0182117	0.0706884	0.0176473	0.0706884	0.0176473	0.0706884	0.0176473	0.0715313	0.0178705	0.0621066	0.0167251	0.0663638	0.0169289	0.0417364	0.012953	0.00723984	0.0050101	0.00723984	0.0050101	0.00723984	0.0050101	0.0116789	0.00813426	0.0116789	0.00813426	0.0624201	0.0163749	0.0624201	0.0163749	0.0624201	0.0163749	0.0457187	0.0132795	0.218871	0.0375006	0.218871	0.0375006	0.0581294	0.0160101	0.066779	0.0167838	0.237184	0.040432
32	AOTVOKIR3DS4*04IS1	0.0794008	0.0182117	0.0794008	0.0182117	0.0794008	0.0182117	0.0706884	0.0176473	0.0706884	0.0176473	0.0706884	0.0176473	0.0715313	0.0178705	0.0621066	0.0167251	0.0663638	0.0169289	0.0417364	0.012953	0.00723984	0.0050101	0.00723984	0.0050101	0.00723984	0.0050101	0.0116789	0.00813426	0.0116789	0.00813426	0.0624201	0.0163749	0.0624201	0.0163749	0.0624201	0.0163749	0.0457187	0.0132795	0.218871	0.0375006	0.218871	0.0375006	0.0581294	0.0160101	0.066779	0.0167838	0.237184	0.040432
33	AOTVOKIR3DL8*01	0.066454	0.0165709	0.066454	0.0165709	0.066454	0.0165709	0.0665925	0.0165863	0.0665925	0.0165863	0.0665925	0.0165863	0.0673846	0.0167941	0.0456274	0.0134262	0.0538192	0.0148357	0.0663227	0.0160921	0.0458321	0.0133906	0.0458321	0.0133906	0.0458321	0.0133906	0.0426709	0.0159876	0.0426709	0.0159876	0.0499914	0.0138943	0.0499914	0.0138943	0.0499914	0.0138943	0	0	0.238409	0.0408587	0.238409	0.0408587	0.049746	0.0142581	0.0752414	0.0175162	0.2575	0.0435082
34	AOTVOKIR3DL8*02	0.066454	0.0165709	0.066454	0.0165709	0.066454	0.0165709	0.0665925	0.0165863	0.0665925	0.0165863	0.0665925	0.0165863	0.0673846	0.0167941	0.0456274	0.0134262	0.0538192	0.0148357	0.0663227	0.0160921	0.0458321	0.0133906	0.0458321	0.0133906	0.0458321	0.0133906	0.0426709	0.0159876	0.0426709	0.0159876	0.0499914	0.0138943	0.0499914	0.0138943	0.0499914	0.0138943	0	0	0.238409	0.0408587	0.238409	0.0408587	0.049746	0.0142581	0.0752414	0.0175162	0.2575	0.0435082
35	AOTVOKIR3DL8*01IS1	0.066454	0.0165709	0.066454	0.0165709	0.066454	0.0165709	0.0665925	0.0165863	0.0665925	0.0165863	0.0665925	0.0165863	0.0673846	0.0167941	0.0456274	0.0134262	0.0538192	0.0148357	0.0663227	0.0160921	0.0458321	0.0133906	0.0458321	0.0133906	0.0458321	0.0133906	0.0426709	0.0159876	0.0426709	0.0159876	0.0499914	0.0138943	0.0499914	0.0138943	0.0499914	0.0138943	0	0	0.238409	0.0408587	0.238409	0.0408587	0.049746	0.0142581	0.0752414	0.0175162	0.2575	0.0435082
36	AOTVOKIR3DL6*01	0.102368	0.0215954	0.102368	0.0215954	0.102368	0.0215954	0.0931221	0.0209683	0.0931221	0.0209683	0.0931221	0.0209683	0.0942677	0.0212458	0.0839008	0.0192466	0.0884739	0.0200745	0.079546	0.0184548	0.0582948	0.0153735	0.0582948	0.0153735	0.0582948	0.0153735	0.069384	0.0209211	0.069384	0.0209211	0.0892832	0.0202159	0.0892832	0.0202159	0.0892832	0.0202159	0.0628651	0.0159752	0.240838	0.0411175	0.240838	0.0411175	0.0754501	0.0184168	0.0892832	0.0204148	0.26007	0.0437245
37	AOTVOKIR3DL2*01IS1	0.264545	0.0442773	0.264545	0.0442773	0.264545	0.0442773	0.251299	0.042589	0.251299	0.042589	0.251299	0.042589	0.255005	0.0434317	0.269498	0.0445989	0.244461	0.041679	0.256205	0.0424416	0.264545	0.0451277	0.264545	0.0451277	0.264545	0.0451277	0.256714	0.0567135	0.256714	0.0567135	0.275974	0.045454	0.275974	0.045454	0.275974	0.045454	0.263785	0.0439133	0.0417364	0.0127949	0.0417364	0.0127949	0.250594	0.0419178	0.307632	0.0519044	0.0339036	0.0115865
38	AOTVOKIR3DL2*01	0.264545	0.0442773	0.264545	0.0442773	0.264545	0.0442773	0.251299	0.042589	0.251299	0.042589	0.251299	0.042589	0.255005	0.0434317	0.269498	0.0445989	0.244461	0.041679	0.256205	0.0424416	0.264545	0.0451277	0.264545	0.0451277	0.264545	0.0451277	0.256714	0.0567135	0.256714	0.0567135	0.275974	0.045454	0.275974	0.045454	0.275974	0.045454	0.263785	0.0439133	0.0417364	0.0127949	0.0417364	0.0127949	0.250594	0.0419178	0.307632	0.0519044	0.0339036	0.0115865
39	AOTVOKIR3DL2*02	0.264545	0.0442773	0.264545	0.0442773	0.264545	0.0442773	0.251299	0.042589	0.251299	0.042589	0.251299	0.042589	0.255005	0.0434317	0.269498	0.0445989	0.244461	0.041679	0.256205	0.0424416	0.264545	0.0451277	0.264545	0.0451277	0.264545	0.0451277	0.256714	0.0567135	0.256714	0.0567135	0.275974	0.045454	0.275974	0.045454	0.275974	0.045454	0.263785	0.0439133	0.0417364	0.0127949	0.0417364	0.0127949	0.250594	0.0419178	0.307632	0.0519044	0.0339036	0.0115865
40	AOTVOKIR3DL1*01	0.269498	0.0441222	0.269498	0.0441222	0.269498	0.0441222	0.242795	0.0400216	0.242795	0.0400216	0.242795	0.0400216	0.246317	0.0407985	0.268929	0.0439157	0.249434	0.0415369	0.230244	0.0383512	0.237757	0.0405422	0.237757	0.0405422	0.237757	0.0405422	0.215429	0.0475166	0.215429	0.0475166	0.25681	0.0425777	0.25681	0.0425777	0.25681	0.0425777	0.250594	0.0423085	0.0259674	0.00986177	0.0259674	0.00986177	0.249972	0.0414116	0.278165	0.0464576	0.00361011	0.0035764
41	AOTVOKIR2DL1*01IS1	0.269498	0.0441222	0.269498	0.0441222	0.269498	0.0441222	0.242795	0.0400216	0.242795	0.0400216	0.242795	0.0400216	0.246317	0.0407985	0.268929	0.0439157	0.249434	0.0415369	0.230244	0.0383512	0.237757	0.0405422	0.237757	0.0405422	0.237757	0.0405422	0.215429	0.0475166	0.215429	0.0475166	0.25681	0.0425777	0.25681	0.0425777	0.25681	0.0425777	0.250594	0.0423085	0.0259674	0.00986177	0.0259674	0.00986177	0.249972	0.0414116	0.278165	0.0464576	0.00361011	0.0035764
42	AOTVOKIR3DS3*01	0.263785	0.0435097	0.263785	0.0435097	0.263785	0.0435097	0.237184	0.0394719	0.237184	0.0394719	0.237184	0.0394719	0.240614	0.0402199	0.268929	0.0440747	0.243824	0.0407739	0.224733	0.038069	0.232436	0.0399713	0.232436	0.0399713	0.232436	0.0399713	0.197199	0.044029	0.197199	0.044029	0.243268	0.0413324	0.243268	0.0413324	0.243268	0.0413324	0.245179	0.042105	0.00361011	0.00350475	0.00361011	0.00350475	0.244461	0.0413958	0.258274	0.0443083	0.0337952	0.0117434
43	AOTVOKIR3DS3*02	0.25681	0.0425019	0.25681	0.0425019	0.25681	0.0425019	0.230673	0.0385566	0.230673	0.0385566	0.230673	0.0385566	0.233982	0.0392887	0.262023	0.0429412	0.237184	0.0398615	0.218406	0.0367488	0.225861	0.038635	0.225861	0.038635	0.225861	0.038635	0.197199	0.044029	0.197199	0.044029	0.236693	0.0402654	0.236693	0.0402654	0.236693	0.0402654	0.238409	0.0408587	0	0	0	0	0.237757	0.0401373	0.251299	0.0429569	0.029852	0.0108255
44	pOMKIR4D7	0.106567	0.0220295	0.106567	0.0220295	0.106567	0.0220295	0.106727	0.0224068	0.106727	0.0224068	0.106727	0.0224068	0.108058	0.022694	0.0926296	0.0205283	0.0926658	0.0204265	0.11137	0.022614	0.102138	0.0219178	0.102138	0.0219178	0.102138	0.0219178	0.0905025	0.0261166	0.0905025	0.0261166	0.11137	0.0224025	0.11137	0.0224025	0.11137	0.0224025	0.0837704	0.0191181	0.277346	0.0451102	0.277346	0.0451102	0.106567	0.0221646	0.116793	0.0233492	0.292173	0.0480504
45	OmKIR4DL5	0.0580107	0.0152962	0.0580107	0.0152962	0.0580107	0.0152962	0.0581294	0.0154369	0.0581294	0.0154369	0.0581294	0.0154369	0.0588133	0.0156281	0.0538435	0.015077	0.0456503	0.0135784	0.0749128	0.0173368	0.0540375	0.0147016	0.0540375	0.0147016	0.0540375	0.0147016	0.0493012	0.0180742	0.0493012	0.0180742	0.0750819	0.0172433	0.0750819	0.0172433	0.0750819	0.0172433	0.0377028	0.0122325	0.232436	0.0394098	0.232436	0.0394098	0.0580107	0.0154674	0.0799865	0.0187997	0.251299	0.0424827
46	OmKIR4DL6	0.111227	0.0229179	0.111227	0.0229179	0.111227	0.0229179	0.11137	0.023269	0.11137	0.023269	0.11137	0.023269	0.112766	0.0236329	0.106415	0.022094	0.0971937	0.0209271	0.0929172	0.0207585	0.0981432	0.0214577	0.0981432	0.0214577	0.0981432	0.0214577	0.0626811	0.0204084	0.0626811	0.0204084	0.0972762	0.0204824	0.0972762	0.0204824	0.0972762	0.0204824	0.0931221	0.0200927	0.244461	0.0412335	0.244461	0.0412335	0.101963	0.0215667	0.116496	0.0237636	0.263785	0.0436187
47	OmKIR3DL2	0.245179	0.0416114	0.245179	0.0416114	0.245179	0.0416114	0.245978	0.0425772	0.245978	0.0425772	0.245978	0.0425772	0.249601	0.0434459	0.236693	0.0398825	0.225861	0.0390941	0.237184	0.0394302	0.245179	0.041979	0.245179	0.041979	0.245179	0.041979	0.237123	0.0527864	0.237123	0.0527864	0.256205	0.041759	0.256205	0.041759	0.256205	0.041759	0.244461	0.0409246	0.0339036	0.0114408	0.0339036	0.0114408	0.23177	0.0395429	0.286562	0.048202	0.0417364	0.0129344
48	OmKIR3DS1	0.252953	0.0435429	0.252953	0.0435429	0.252953	0.0435429	0.23995	0.0416815	0.23995	0.0416815	0.23995	0.0416815	0.243467	0.0425226	0.2575	0.0434305	0.23318	0.0405921	0.244461	0.0413158	0.252953	0.0435602	0.252953	0.0435602	0.252953	0.0435602	0.226502	0.0508058	0.226502	0.0508058	0.263785	0.0436984	0.263785	0.0436984	0.263785	0.0436984	0.252085	0.0424844	0.0418628	0.0128215	0.0418628	0.0128215	0.23914	0.0411512	0.295364	0.0505775	0.049846	0.0142781
49	OmKIR3DL3	0.0839008	0.0193161	0.0839008	0.0193161	0.0839008	0.0193161	0.0750819	0.0182634	0.0750819	0.0182634	0.0750819	0.0182634	0.0759829	0.0185072	0.0837704	0.0189402	0.079546	0.0184997	0.0708128	0.0172168	0.0585063	0.0154813	0.0585063	0.0154813	0.0585063	0.0154813	0.0560984	0.0190036	0.0560984	0.0190036	0.0752414	0.017372	0.0752414	0.017372	0.0752414	0.017372	0.0582948	0.0151134	0.23995	0.0408985	0.23995	0.0408985	0.0712075	0.0176961	0.0889627	0.0202145	0.259131	0.0432484
50	OmKIR3DL4	0.0794008	0.018391	0.0794008	0.018391	0.0794008	0.018391	0.079546	0.0186036	0.079546	0.0186036	0.079546	0.0186036	0.0805069	0.018858	0.0579151	0.0150085	0.0663638	0.0166585	0.0749043	0.0172689	0.066779	0.0169131	0.066779	0.0169131	0.066779	0.0169131	0.0626811	0.0207968	0.0626811	0.0207968	0.0539052	0.0144795	0.0539052	0.0144795	0.0539052	0.0144795	0.0340546	0.0116795	0.230673	0.0396888	0.230673	0.0396888	0.0621633	0.0160825	0.0884739	0.0196213	0.249434	0.0421807
[truncated: 50 more columns]
